# Supplementary material for: Morpho-histological characterisation of the alimentary canal of an important food fish, Asian seabass (Lates calcarifer)
Source: PeerJ. 2016 Aug 24;4:e2377. doi: 10.7717/peerj.2377 (PMC5012279; doi:10.7717/peerj.2377)
Supplement: Data S1 [file peerj-04-2377-s001.xls]

## Sheet: Table 2 Raw Data
Raw data for Table 2. Goblet cell counts from different regions of the Asian seabass gut (n=9)
Fishes	Anterior intestine	Mid intestine	Posterior intestine	Anterior rectum	Posteriorrectum
Fish-1	100	151	294	560	699
Fish-2	118	143	293	503	724
Fish-3	122	164	311	493	743
Fish-4	103	156	348	542	772
Fish-5	121	143	344	539	784
Fish-6	120	157	308	572	759
Fish-7	120	159	336	511	768
Fish-8	103	149	319	515	708
Fish-9	120	152	304	528	745
Mean	114.111	152.667	317.444	529.222	744.667
STDEV	9.18483	7.08872	20.7492	26.3902	29.3769

## Sheet: Figure 8 Raw Data
Raw data for Figure 8												Mucosal height of control and post starved fishes (One and three weeks); Mean of 10 mesurements per fish
Mucosal height: Control- 1st week fishes ( 10 measurement per fish; column marked in yellow indicates outlier; n=9)
Measurements	control 1- 1	control 1- 2	control 1- 3	control 1- 4	control 1- 5	control 1- 6	control 1- 7	control 1- 8	control 1- 9			Fishes	Control-1	Starvation- 1	Control - 3	Starvation-3
Measurement-1	579.426	401.805	560.971	505.648	365.877	461.852	255.461	378.026	466.688			Fish-1	475.889	319.91	517.333	266.435
Measurement-2	479.597	526.916	458.542	540.388	415.668	594.316	329.356	559.428	536.181			Fish-2	476.641	320.19	575.74	208.818
Measurement-3	421.816	645.662	404.283	536.669	544.388	501.137	149.482	408.238	309.095			Fish-3	498.605	311.681	521.629	203.151
Measurement-4	491.82	473.349	222.264	430.891	533.619	402.015	237.551	486.378	496.452			Fish-4	480.169	329.11	485.977	179.137
Measurement-5	504.928	387.648	525.599	582.36	460.891	435.621	251.981	515.917	328.633			Fish-5	475.264	330.56	434.753	197.592
Measurement-6	353.886	285.996	498.425	425.124	581.26	513.303	198.967	441.316	567.309			Fish-6	496.308	340.9	520.649	227.195
Measurement-7	583.448	568.289	600.732	391.972	526.124	522.681	144.553	499.105	556.515			Fish-7	458.451	323.1	500.954	230.165
Measurement-8	408.711	418.048	573.973	361.323	391.972	568.396	111.482	397.509	577.457			Fish-8	474.396	322.98	500.383	219.099
Measurement-9	519.66	517.889	722.111	571.341	361.322	546.956	187.365	496.68	424.855			Fish-9			526.957	217.654
Measurement-10	415.594	540.805	419.154	455.972	571.341	416.804	231.264	401.909	480.774			Mean	479.465	324.804	509.375	216.583
Mean	475.889	476.641	498.605	480.169	475.246	496.308	209.746	458.451	474.396			STDEV	12.8522	8.73784	37.6193	24.4782
Muscularis Thickness: Control- 1st week fishes ( 10 measurement per fish; n=9 )
Measurements	control 1- 1	control 1- 2	control 1- 3	control 1- 4	control 1- 5	control 1- 6	control 1- 7	control 1- 8	control 1- 9			Muscularis Thickness of control and post starved fishes (One and three weeks); Mean of 10 mesurements per fish
Measurement-1	49.139	67.457	60.205	42.628	61.09	50.844	64.692	63.843	53.189
Measurement-2	60.562	71.961	42.429	40.029	53.518	56.132	77.739	77.943	54.64
Measurement-3	65.13	65.36	44.814	55.639	47.586	49.998	51.097	69.922	44.551			Fishes	Control-1	Starvation- 1	Control - 3	Starvation-3
Measurement-4	50.381	66.497	52.015	59.293	37.843	55.017	59.64	66.513	45.401			Fish-1	52.3	50.41	59.4338	43.1038
Measurement-5	39.705	68.199	53.097	52.812	44.013	58.21	48.319	79.333	56.818			Fish-2	68.3	47.54	53.4097	42.481
Measurement-6	52.01	77.981	54.074	45.325	44.775	41.284	73.187	71.027	48.638			Fish-3	51.2	51.1	63.6047	39
Measurement-7	56.25	58.362	47.742	48.134	42.618	49.658	60.347	70.801	38.636			Fish-4	50.6	53.96	58	42.9376
Measurement-8	48.176	67.783	44.194	53.657	63.263	32.541	54.022	63.476	42.853			Fish-5	50.1	49.73	60.0702	45.105
Measurement-9	53.152	67.28	63.237	57.637	42.511	76.373	66.789	67.865	41.032			Fish-6	50.1	55.01	57.0965	44.2732
Measurement-10	48.5	72.15	50.221	50.904	64.083	41.027	49.361	63.287	48.325			Fish-7	60.5	47.41	60.7092	45.0754
Mean	52.3005	68.303	51.2028	50.6058	50.13	51.1084	60.5193	69.401	47.4083			Fish-8	69.4	55.06	61.0061	42.6094
												Fish-9	47.4	51.78	61.0003	40.7051
												Mean	55.5444	51.3333	59.37	42.8101
Mucosal height: Post starvation- 1st week fishes ( 10 measurement per fish; column marked in yellow indicates outlier; n=9)												STDEV	8.3569	2.91042	2.91818	1.99179
Measurements	Starvation-1 -1	Starvation-1-2	Starvation-1-3	Starvation-1-4	Starvation-1-5	Starvation-1-6	Starvation-1-7	Starvation-1-8	Starvation-1-9
Measurement-1	339.434	335.144	256.831	350.162	106.409	310.162	227.476	301.967	282.275
Measurement-2	255.301	351.165	209.177	393.534	129.911	245.66	260.114	221.112	212.933			Goblet cell numbers of control and post starved fishes (One and three weeks)
Measurement-3	306.903	348.917	223.679	202.41	214.936	246.067	276.724	366.372	439.075
Measurement-4	237.835	322.422	324.222	442.037	227.709	452.234	489.911	294.188	203.862			Fishes	Control-1	Starvation- 1	Control - 3	Starvation-3
Measurement-5	486.044	220.467	328.956	485.361	165.388	423.45	461.331	276.02	421.8			Fish-1	1300	790	1688	401
Measurement-6	349.332	259.714	374.257	213.794	165.043	308.559	251.112	320.305	317.779			Fish-2	1209	758	1550	526
Measurement-7	269.57	342.454	264.703	220.674	91.164	299.861	427.604	370.401	395.73			Fish-3	1456	766	1625	399
Measurement-8	297.882	325.483	493.215	343.775	103.685	245.775	214.307	368.782	315.078			Fish-4	1388	720	1752	440
Measurement-9	267.584	307.445	381.472	248.067	128.231	402.41	483.791	477.614	378.448			Fish-5	1407	760	1712	469
Measurement-10	389.228	208.695	260.245	391.325	134.432	371.425	316.634	234.189	262.837			Fish-6	1302	820	1718	470
Mean	319.911	302.191	311.676	329.114	146.691	330.56	340.9	323.095	322.982			Fish-7	1380	798	1699	498
												Fish-8	1320	731	1726	401
												Fish-9	1345	770	1670	456
Muscularis Thickness: Post starvation- 1st week fishes ( 10 measurement per fish; n=9 )												Mean	1345.22	768.111	1682.22	451.111
Measurements	Starvation-1 -1	Starvation-1-2	Starvation-1-3	Starvation-1-4	Starvation-1-5	Starvation-1-6	Starvation-1-7	Starvation-1-8	Starvation-1-9			STDEV	72.6581	31.4899	61.4141	45.234
Measurement-1	42.19	48.81	55.425	54.521	57.028	51.884	40.145	60.313	57.81
Measurement-2	49.599	53.855	52.709	61.017	58.371	54.407	46.857	55.379	43.855
Measurement-3	52.155	52.747	59.205	54.348	52	49.396	50.879	59.656	48.747
Measurement-4	47.3639	41.809	50.345	63.937	45.658	58.21	58.113	57.593	46.809
Measurement-5	50.767	45.451	52.912	55.859	48	53.852	52.549	54.905	57.451
Measurement-6	47.976	44.939	53.127	53.685	46.51	59.205	45.634	50.113	52.458
Measurement-7	53.251	51.212	41.059	46.682	48.776	59.656	47.52	56.51	53.215
Measurement-8	52.125	42.897	49.23	41.273	48.706	53.9	38.776	53.9	51.407
Measurement-9	56.47	47.783	53.187	53.413	50.489	52.458	48.506	50.489	53.55
Measurement-10	52.225	45.852	43.758	54.906	41.753	57.151	41.074	51.753	52.46
Mean	50.4122	47.5355	51.0957	53.9641	49.7291	55.0119	47.0053	55.0611	51.7762
Mucosal height: Control- 3rd week fishes ( 10 measurements per fish; n=9)
Measurements	control 3- 1	control 3- 2	control 3- 3	control 3- 4	control 3- 5	control 3- 6	control 3- 7	control 3- 8	control 3- 9
Mesurement-1	706.041	758.345	341.242	392.638	659.289	474.084	368.763	605.603	721.564
Mesurement-2	415.005	662.269	327.73	370.235	367.727	612.955	300.499	763.698	447.975
Mesurement-3	457	368.785	399.638	393.738	430.443	355.285	514.485	301.549	587.618
Mesurement-4	597.724	662.583	634.653	352.891	386.802	598.834	717.394	327.445	461.251
Mesurement-5	546.88	241.284	683.337	618.01	314.437	469.094	424.459	435.105	579.147
Mesurement-6	277.164	649.28	697.287	644.696	448.307	551.487	497.131	309.278	554.641
Mesurement-7	485.183	748.1	379.464	642.871	340.402	532.467	478.325	576.313	541.656
Mesurement-8	686.825	582.151	707.091	549.168	342.145	464.28	548.862	576.313	569.995
Mesurement-9	482.028	598.481	727.382	430.683	469.428	558.605	606.55	540.816	453.923
Mesurement-10	519.477	486.123	318.462	464.843	588.547	589.396	553.075	567.712	351.797
Mean	517.333	575.74	521.629	485.977	434.753	520.649	500.954	500.383	526.957
Muscularis Thickness: Control- 3rd week fishes ( 10 measurements per fish; n=9 )
Measurements	control 3- 1	control 3- 2	control 3- 3	control 3- 4	control 3- 5	control 3- 6	control 3- 7	control 3- 8	control 3- 9
Mesurement-1	58.579	45.161	59.703	48.002	54.735	57.713	53.133	60.062	64.179
Mesurement-2	51.359	54.516	52.484	60.682	62.909	58.668	66.57	60.451	64.28
Mesurement-3	62.853	54.194	62.146	50.576	62.093	52.687	62.438	63.794	60.571
Mesurement-4	59.96	57.357	60.312	63.231	59.47	51.49	58.14	64.959	62.438
Mesurement-5	57.284	55.03	65.043	51.515	61.406	60.795	62.834	59.171	63.879
Mesurement-6	62.399	64.96	74.291	55.555	56.355	62.811	52.468	57.362	52.261
Mesurement-7	62.22	45.852	73.75	62.906	61.753	48.632	61.874	61.793	65.43
Mesurement-8	65.539	56.142	65.027	60.669	62.573	57.855	67.777	60.842	60.25
Mesurement-9	62.01	57.981	54.054	65.625	56.775	61.788	63.182	61.027	48.308
Mesurement-10	52.135	42.897	69.23	61.243	62.633	58.526	58.676	60.6	68.407
mean	59.4338	53.409	63.604	58.0004	60.0702	57.0965	60.7092	61.0061	61.0003
Mucosal height: Post starvation- 3rd week fishes ( 10 measurements per fish; n=9)
Measurements	Starvation-3 -1	Starvation31-2	Starvation-3-3	Starvation-3-4	Starvation-3-5	Starvation-3-6	Starvation-3-7	Starvation-3-8	Starvation-3-9
Mesurement-1	195.041	155.297	178.553	224.78	231.33	212.464	187.683	214.336	126.784
Mesurement-2	224.341	184.562	270.416	165.344	199.632	206.274	230.564	227.589	199.844
Mesurement-3	282.207	200.26	266.517	176.923	181.968	232.025	272.615	169.356	305.018
Mesurement-4	228.118	234.499	250.425	123.822	239.789	273.28	243.256	153.482	150.189
Mesurement-5	209.019	212.02	226.108	209.222	274.548	248.52	210.356	237.571	364.918
Mesurement-6	258.725	208.193	165	150.379	200.809	265.052	234.556	267.365	197.066
Mesurement-7	392.196	323.498	205.137	156.599	113.832	252.677	195.973	231.234	296.986
Mesurement-8	262.204	161.695	144.244	168.813	117.565	222.766	267.365	240.964	292.186
Mesurement-9	372.041	201.062	185.826	172.101	201.682	238.227	262.64	203.645	105.362
Mesurement-10	240.463	207.089	139.284	243.387	214.762	120.669	196.646	245.444	138.19
Mean	266.436	208.818	203.151	179.137	197.592	227.195	230.165	219.099	217.654
Muscularis Thickness: Post starvation- 3rd week fishes ( 10 measurements per fish; n=9 )
Measurements	Starvation-3 -1	Starvation31-2	Starvation-3-3	Starvation-3-4	Starvation-3-5	Starvation-3-6	Starvation-3-7	Starvation-3-8	Starvation-3-9
Mesurement-1	43.16	47.6	38.685	42.596	41.752	42.6	39.689	43.386	38.577
Mesurement-2	45.494	43.68	43.475	41.816	45.232	43.685	42.162	41.028	39.002
Mesurement-3	45.93	34.634	35.358	48.424	41.752	34.634	43.237	39.202	42.721
Mesurement-4	42.259	42.816	37.814	45.33	49.644	40.816	42.863	39.069	38.064
Mesurement-5	42.876	43.704	40.22	47.6	44.307	43.79	47.568	51.72	38.088
Mesurement-6	42.546	45.634	41.113	45.458	46.51	47.976	50.939	43.123	41.685
Mesurement-7	40.816	40.52	36.51	40.215	48.776	46.751	47.762	41.059	41.582
Mesurement-8	46.424	43.746	33.9	39.407	43.506	43.125	42.897	40.23	41.273
Mesurement-9	40.933	40.606	41.402	43.05	48.489	46.43	47.783	43.487	43.153
Mesurement-10	40.6	41.87	41.523	35.48	41.082	52.925	45.854	43.79	42.906
Mean	43.1038	42.481	39	42.9376	45.105	44.2732	45.0754	42.6094	40.7051
In each case, ten measurements were taken per fish for mucosal height and muscularis thickness and their mean was used.

## Sheet: Suplementry Figure-2 Raw Data
Raw data for Supplementary Figure 2
Mucosal height of control (A) fishes ( Atleast 6 measurement per fish; column marked in yellow indicates outlier; n=6)											Mucosal height of control (A and C) and sample- (B and D) fishes
Measurements	A-1	A-2	A-3	A-4	A-5	A-6					Fishes	A	B	C	D
Measurement-1	25.208	23.699	12.332	19.868	30.903	23.699					Fish-1	20.9967	23.7285	31.8178	23.4558
Measurement-2	16.67	13.951	10.432	25.59	22.476	13.951					Fish-2	21.2003	22.4976	28.7365	29.585
Measurement-3	22.797	8.598	11.243	19.352	16.917	8.598					Fish-3	21.0767	19.9576	23.969	21.297
Measurement-4	29.129	40.192	22.11	19.509	15.162	40.192					Fish-4	25.4082	27.9235	27.0748	27.9516
Measurement-5	17.59	10.526	9.543	21.357	39.585	21.526					Fish-5	22.7717	25.2653		27.8202
Measurement-6	16.706	18.827	7.564	21.671	27.406	18.827					Mean	22.2907	23.8745	27.8995	26.0219
Measurement-7	18.877	32.609	18.93	20.19	-	32.609					STDEV	1.88992	2.98279	3.27529	3.48435
Mean	20.9967	21.2003	13.1649	21.0767	25.4082	22.7717
											Muscularis Thickness of control (A and C) and sample- (B and D) fishes
Mucosal height of sample (B) fishes (Atleast 6 measurement per fish; column marked in yellow indicates outlier; n=6)
Measurements	B-1	B-2	B-3	B-4	B-5	B-6					Fishes	A	B	C	D
Measurement-1	25.317	27.272	18.815	39.984	27.907	6.234					Fish-1	2.3	2.1	2.9	2.6
Measurement-2	20.385	25.216	16.898	34.73	22.781	11.61					Fish-2	2	2.2	2.5	2
Measurement-3	28.322	16.735	19.998	19.326	29.399	9.41					Fish-3	2.1	2.1	2.6	2.7
Measurement-4	15.104	23.061	24.547	23.819	39.184	10.11					Fish-4	2.7	2.6	2.7	2.9
Measurement-5	23.854	28.339	21.843	25.191	21.607	10.982					Fish-5	2.5	1.6		2.7
Measurement-6	29.389	22.368	16.602	24.491	9.936	14.201					Mean	2.32	2.12	2.7	2.58
Measurement-7	-	14.492	21	-	26.043	7.46					STDEV	0.286356	0.356371	0.170783	0.342053
Mean	23.7285	22.4976	19.9576	27.9235	25.2653	10.001
Mucosal height of control (C) fishes ( Atleast 5 measurement per fish; column marked in yellow indicates outlier; n=6)
											Goblet cell numbers of of control (A and C) and sample- (B and D) fishes
Measurements	C-1	C-2	C-3	C-4	C-5	C-6
Measurement-1	35.594	28.273	24.429	7.49	30.903	11.854
Measurement-2	31.544	32.761	22.224	9.763	22.476	10.432					Fishes	A	B	C	D
Measurement-3	31.989	29.275	26.034	10.672	16.917	10.479					Fish-1	125	108	158	160
Measurement-4	29.281	25.895	29.21	5.43	25.162	9.467					Fish-2	123	133	170	154
Measurement-5	30.651	27.833	17.948	10.23	39.585	11.476					Fish-3	109	113	157	161
Measurement-6	-	28.382	-	7.943	27.406	12.034					Fish-4	118	128	131	122
Measurement-7	-	-	-	-	-						Fish-5	127	125	159	135
Mean	31.8118	28.7365	23.969	8.717	27.0748	10.957					Mean	120.4	121.4	155	146.4
											STDEV	7.19722	10.5024	14.4049	17.1843
Mucosal height of sample (D) fishes ( Atleast 5 measurement per fish; column marked in yellow indicates outlier; n=6)
Measurements	D-1	D-2	D-3	D-4	D-5	D-6
Measurement-1	22.298	28.537	16.06	24.378	20.445	27.907
Measurement-2	21.848	29.541	12.934	18.371	23.558	22.781
Measurement-3	22.467	30.765	11.234	21.389	45.428	29.399
Measurement-4	26.564	36.276	12.525	22.689	29.071	39.184
Measurement-5	23.582	31.519	14.023	19.496	21.256	21.607
Measurement-6	23.976	20.872	10.432	21.459	-	26.043
Measurement-7	-	14.741	-	-	-	-
Mean	23.4558	29.585	13.3552	21.297	27.9516	27.8202
Muscularis Thickness of control (A) fishes (5 measurement per fish; column marked in yellow indicates outlier; n=6)
Measurements	A-1	A-2	A-3	A-4	A-5	A-6
Measurement-1	1.9	2.1	1.2	2.3	3.2	2.9
Measurement-2	2.3	1.7	0.9	2.2	2.6	2.7
Measurement-3	2.3	1.9	1.3	2.4	2.4	1.9
Measurement-4	2.5	2.1	1.3	1.7	2.7	2.6
Measurement-5	2.5	2.2	1.1	1.9	2.6	2.4
Mean	2.3	2	1.16	2.1	2.7	2.5
Muscularis Thickness of sample (B) fishes (5 measurement per fish; column marked in yellow indicates outlier; n=6)
Measurements	B-1	B-2	B-3	B-4	B-5	B-6
Measurement-1	2.5	2.2	1.7	3	1.9	0.9
Measurement-2	1.7	1.9	2.3	2.5	1.7	1.1
Measurement-3	1.9	2.5	1.9	2.6	1.7	0.7
Measurement-4	2.5	2.4	2.3	2.4	1.4	1
Measurement-5	1.9	2	2.3	2.5	1.3	0.9
Mean	2.1	2.2	2.1	2.6	1.6	0.92
Muscularis Thickness of control (C) fishes (5 measurement per fish; column marked in yellow indicates outlier; n=6)
Measurements	C-1	C-2	C-3	C-4	C-5	C-6
Measurement-1	2.5	2.5	2.6	0.9	3	1.1
Measurement-2	3.3	2.3	3	0.8	2.7	1.3
Measurement-3	3	2.6	2.5	1.1	2.4	0.9
Measurement-4	3	2.5	2.4	1.2	2.9	1.4
Measurement-5	2.7	2.6	2.5	1	2.5	1
Mean	2.9	2.5	2.6	1	2.7	1.14
Muscularis Thickness of sample (D) fishes (5 measurement per fish; column marked in yellow indicates outlier; n=6)
Measurements	D-1	D-2	D-3	D-4	D-5	D-6
Measurement-1	2.7	2	0.6	2.6	3.3	2.7
Measurement-2	3	1.8	0.9	3.2	3.2	3.1
Measurement-3	2.4	2.3	1.1	2.6	2.7	2.4
Measurement-4	2.4	1.8	1.1	2.6	2.8	2.5
Measurement-5	2.5	2.1	0.8	2.5	2.5	2.8
Mean	2.6	2	0.9	2.7	2.9	2.7
Goblet cell numbers of control and sample- (A, B, C and D) fishes (column marked in yellow indicates outlier; n=6)
Fishes	A	B	C	D
Fish-1	125	108	158	160
Fish-2	123	133	131	154
Fish-3	52	113	157	55
Fish-4	118	128	63	122
Fish-5	127	125	159	135
Fish-6	109	38	170	161
