# Supplementary material for: Morpho-histological characterisation of the alimentary canal of an important food fish, Asian seabass (Lates calcarifer)
Source: PeerJ. 2016 Aug 24;4:e2377. doi: 10.7717/peerj.2377 (PMC5012279; doi:10.7717/peerj.2377)
Supplement: Table S1 [file peerj-04-2377-s002.xlsx]

## Sheet: Sheet1
Supplementary Table 1. Calculation of intestinal coefficient to establish relationship between the length of the gut and the body.
Fish Number	Body weight in gram (BW)	Total length in cm (TL)	Standard length in cm (SL)	Intestinal length in cm (IL)	Intestinal Coefficient = IL / SL
1	21	12.3	10.1	10.1	1
2	19	10.5	8.6	10.2	1.18605
3	20	10.6	8.5	10.1	1.18824
4	22	10.1	8.3	9.8	1.18072
5	19	9.5	7.2	8.2	1.13889
6	17	8.9	6.8	7.9	1.16176
7	15	8.8	7.1	8	1.12676
8	14.3	9.4	7.5	8.8	1.17333
9	13.4	9.2	7.4	8.2	1.10811
10	14.8	9.1	7.7	8.9	1.15584
11	15.5	9.2	7.8	9.1	1.16667
12	14.1	9.8	8	9.3	1.1625
13	15.6	9.6	7.8	8.8	1.12821
14	13.9	9.2	7.5	8.9	1.18667
15	11.2	8.9	7.3	8.4	1.15068
16	14.7	10	8.5	9.7	1.14118
17	14.4	9.3	7.6	8.5	1.11842
18	9.1	7.7	6.4	7.5	1.17188
19	8.7	8	6.2	7.3	1.17742
20	14.1	9.1	7.2	8.1	1.125
21	13.9	9.4	7.6	8.8	1.15789
22	16	10.8	8.9	10.1	1.13483
23	15.7	10.3	8.5	9.2	1.08235
Mean	15.3217	9.55217	7.76087	8.86522	1.1445
Standard Deviation	3.31826	0.962416	0.860095	0.855787	0.0419397
