# Supplementary material for: Morpho-histological characterisation of the alimentary canal of an important food fish, Asian seabass (Lates calcarifer)
Source: PeerJ. 2016 Aug 24;4:e2377. doi: 10.7717/peerj.2377 (PMC5012279; doi:10.7717/peerj.2377)
Supplement: Table S3 [file peerj-04-2377-s004.xlsx]

## Sheet: Sheet1
Supplementary Table 3: Measurement of the height (micrometer) of mucosal folds from different regions of the Asian seabass gut.
Fish number	Pyloric caeca	Anterior intestine	Mid Intestine	Posterior Intetine	Anterior Rectum	Posterior Rectum
1	692.553	514.639	516.876	452.334	430.666	375.963
2	749.551	541.555	560.807	490.29	455.795	390.876
3	650.665	525.065	512.76	440.763	420.765	343.988
4	712.076	553.335	513.908	463.257	432.064	386.542
5	687.982	540.254	502.876	480.988	423.073	400.764
Mean	698.565	534.97	521.445	465.526	432.473	379.627
Standard deviation	36.1406	15.1659	22.6233	20.2774	13.8992	21.8216
